# Supplementary material for: Likelihood-based random-effects meta-analysis with few studies: empirical and simulation studies
Source: BMC Med Res Methodol. 2019 Jan 11;19:16. doi: 10.1186/s12874-018-0618-3 (PMC6330405; doi:10.1186/s12874-018-0618-3)
Supplement: Supplementary file 1 — LikelihoodMA-PoissonPL.R: The R code implementing profile likelihood (PL) estimation for the Poisson model according to Böhning et al. [7, Ch. 2] (see also the “Methods” section). (R 4 kb) [file 12874_2018_618_MOESM1_ESM.r]

### Point Estimate under homogeneity
Estimate_PL_Poisson_RR <- function(x.t, n.t, x.c, n.c,
                                   log.effect = TRUE,
                                   s.crit = 0.0000001,
                                   theta.start = 1)
{
  w_thetas <- 0
  theta_homog <- theta.start
  theta_homog_n <- 1
  crit <- 1
  iter <- 0
  while(abs(unlist(crit)) > s.crit) {
    w_thetas <- 1/(n.c + theta_homog * n.t)  # weight of thetas
    # theta under homogeneity:
    theta_homog_n <- sum((1/(n.c + w_thetas * n.t)) * x.t * n.c) /
                     sum((1/(n.c + w_thetas * n.t)) * x.c * n.t)
    crit <- theta_homog - theta_homog_n
    theta_homog <- theta_homog_n
    iter <- iter + 1
  }
  if (log.effect) {
    return(c(log(theta_homog), as.integer(iter)))
  } else {
    return(c((theta_homog), as.integer(iter)))
  }
}


### Variance of the point estimate under homogeneity
Variance_PL_Poisson_RR <- function(x.t, n.t, x.c, n.c,
                                   theta, log.effect=TRUE)
{
  if (! log.effect) {
    first_term  <- sum(x.t)/ (theta^2)
    second_term <- - sum(((x.c + x.t) * (n.t^2)) /((n.c + theta * n.t)^2))
    return((-(first_term + second_term))^-1)
  } else {
    theta <- exp(theta)
    alpha <- (theta * n.t)/(n.c + theta * n.t)
    x_all <- x.t + x.c
    return(sum((x_all * alpha * (1-alpha)))^-1)
  }
}


### Confidence Interval for the point estimate under homogeneity
CI_PL_Poisson_RR <- function(x.t, n.t, x.c, n.c, theta,
                             log.effect=TRUE, distr)
{
  if (distr == "normal") {
    quant <- qnorm(0.975)
  }
  if (distr == "t-distributed") {
    quant <- qt(0.975, length(x.t))
  }
  if (log.effect) {
    variance <- (Variance_PL_Poisson_RR(x.t,n.t,x.c,n.c,theta,log.effect=TRUE)
                 + tau2_theta_Poisson(x.t,n.t,x.c,n.c,theta,log.effect=TRUE))
    lower <- theta - quant * sqrt(variance)
    upper <- theta + quant * sqrt(variance)
    return(c(lower, upper))
  } else {
    theta <- log(theta)
    variance <- (Variance_PL_Poisson_RR(x.t,n.t,x.c,n.c,theta,log.effect=TRUE)
                 + tau2_theta_Poisson(x.t,n.t,x.c,n.c,theta,log.effect=TRUE))
    lower <- theta - quant * sqrt(variance)
    upper <- theta + quant * sqrt(variance)
    return(c(exp(lower), exp(upper)))
  }
}


### 3. Estimator for the heterogeneity tau^2
mu_poisson <- function(x.t, n.t, x.c, n.c, theta)
{
  if (any(x.t == 0) | any(x.t == n.t)) {
    x.t <- x.t + 0.5
    n.t <- n.t + 0.5
  }
  if (any(x.c == 0) | any(x.c == n.c)) {
    x.c <- x.c + 0.5
    n.c <- n.c + 0.5
  }
  y <- x.t
  N <- x.t + x.c
  return(sum(y)/sum(N))
}


### Variance of p
tau2_p_Poisson <- function(x.t, n.t, x.c, n.c, theta)
{
  y <- x.t
  N <- x.t + x.c
  p <- (theta*n.t)/(n.c + theta*n.t) 
  numerator <- (sum((y-N*mu_poisson(x.t, n.t, x.c, n.c, theta))^2)
                -(sum(N))*mu_poisson(x.t, n.t, x.c, n.c, theta)
                 *(1-mu_poisson(x.t, n.t, x.c, n.c, theta)))
  denominator <- sum(N*(N-1))
  return(numerator/denominator)
}


### Between-study variance
tau2_theta_Poisson <- function(x.t, n.t, x.c, n.c, theta, log.effect=TRUE)
{
  if (log.effect) {
    result <- (tau2_p_Poisson(x.t, n.t, x.c, n.c, theta)
               / (1-mu_poisson(x.t, n.t, x.c, n.c, theta))^4)
    if (any(result < 0)) result[result < 0] <- 0
  } else {
    result <- (tau2_p_Poisson(x.t, n.t, x.c, n.c, theta)
               / (((mu_poisson(x.t, n.t, x.c, n.c, theta)^2)
                   *((1 - mu_poisson(x.t, n.t, x.c, n.c, theta))^2))))
    if (any(result < 0)) result[result < 0] <- 0
  }
  return(result)
}
